# Supplementary material for: Loss of Neogenin1 in human colorectal carcinoma cells causes a partial EMT and wound-healing response
Source: Sci Rep. 2019 Mar 11;9:4110. doi: 10.1038/s41598-019-40886-y (PMC6411945; doi:10.1038/s41598-019-40886-y)
Supplement: Supplementary file 7 — Supplementary Table S1 [file 41598_2019_40886_MOESM7_ESM.xlsx]

## Sheet: Pathways_in_UpReg genes
Post-transfection RNAseq. Genes significantly Up-regulated in Neo-siRNA (logFC > 0.5, FDR <0.1). Enriched pathways
Row_names	Symbol	logFC	adj_P_Val	Tube development	Response to endogenous stimulus	Response to organic substance	Tube morphogenesis	Regulation of vasculature development	Positive regulation of vasculature development	Response to chemical	Vasculature development	System development	Blood vessel development	Anatomical structure formation involved in morphogenesis	Response to BMP	Anatomical structure morphogenesis
ENSG00000147223	RIPPLY1	1.720297873	0.006626192											yes		yes
ENSG00000184916	JAG2	1.259450832	9.44E-06									yes				yes
ENSG00000262664	OVCA2	1.216318404	0.009780814			yes				yes
ENSG00000091879	ANGPT2	1.190275081	0.02698575	yes		yes	yes	yes	yes	yes	yes	yes	yes	yes		yes
ENSG00000079385	CEACAM1	1.182232171	3.12E-07	yes	yes	yes	yes	yes	yes	yes	yes	yes	yes	yes		yes
ENSG00000181649	PHLDA2	1.160587719	0.000170227									yes				yes
ENSG00000124762	CDKN1A	1.155623532	0.001031373	yes	yes	yes				yes		yes
ENSG00000198910	L1CAM	1.100701859	0.000826775							yes		yes				yes
ENSG00000111186	WNT5B	1.065850106	0.000116531			yes				yes		yes
ENSG00000136378	ADAMTS7	1.050105195	0.032122835		yes	yes				yes		yes			yes
ENSG00000104899	AMH	1.040762451	0.000441355		yes	yes				yes		yes			yes	yes
ENSG00000168209	DDIT4	1.040472536	0.002670594		yes	yes				yes		yes
ENSG00000112576	CCND3	1.027022388	9.03E-07		yes	yes				yes
ENSG00000176046	NUPR1	0.948862683	0.002667842							yes		yes
ENSG00000171388	APLN	0.946290674	0.032438454	yes	yes	yes	yes			yes	yes	yes	yes	yes		yes
ENSG00000171223	JUNB	0.928553415	0.000935849	yes	yes	yes	yes			yes	yes	yes	yes	yes		yes
ENSG00000173621	LRFN4	0.928288233	0.023184539									yes				yes
ENSG00000106689	LHX2	0.919451568	0.02467267	yes			yes			yes		yes		yes		yes
ENSG00000197457	STMN3	0.914673066	0.000252287									yes
ENSG00000065320	NTN1	0.900920173	0.007646177	yes			yes			yes		yes				yes
ENSG00000063438	AHRR	0.892977654	0.04301074							yes
ENSG00000106003	LFNG	0.89073162	0.002062684									yes		yes		yes
ENSG00000196611	MMP1	0.874281625	5.36E-07			yes				yes
ENSG00000163993	S100P	0.858855363	0.004819438			yes				yes
ENSG00000173638	SLC19A1	0.849774535	3.18E-07							yes
ENSG00000165802	NSMF	0.838936177	9.97E-07		yes	yes				yes		yes				yes
ENSG00000137331	IER3	0.837110107	4.14E-05													yes
ENSG00000157404	KIT	0.835345595	0.000360754	yes	yes	yes		yes	yes	yes	yes	yes				yes
ENSG00000173726	TOMM20	0.832931694	2.61E-08		yes	yes				yes
ENSG00000164171	ITGA2	0.829689807	4.03E-07		yes	yes				yes		yes		yes		yes
ENSG00000163394	CCKAR	0.808793353	0.015172755		yes	yes				yes		yes				yes
ENSG00000109321	AREG	0.796882105	2.21E-07	yes	yes	yes	yes			yes		yes				yes
ENSG00000169429	CXCL8	0.79226316	0.03741299	yes	yes	yes	yes	yes	yes	yes	yes	yes	yes	yes		yes
ENSG00000180900	SCRIB	0.778736861	0.000679716	yes		yes	yes			yes		yes		yes		yes
ENSG00000111678	C12orf57	0.777141377	7.45E-05									yes				yes
ENSG00000143878	RHOB	0.770532362	1.11E-05	yes			yes	yes	yes	yes	yes	yes	yes	yes		yes
ENSG00000249915	PDCD6	0.763653601	1.04E-07	yes		yes	yes	yes	yes	yes	yes	yes	yes	yes		yes
ENSG00000066405	CLDN18	0.762469717	0.019347937	yes		yes				yes		yes
ENSG00000174276	ZNHIT2	0.762335418	0.002594498									yes
ENSG00000196557	CACNA1H	0.760868304	0.010879655		yes	yes				yes		yes		yes		yes
ENSG00000105976	MET	0.759630731	1.65E-07	yes			yes			yes		yes				yes
ENSG00000158869	FCER1G	0.748651013	0.007156929		yes	yes				yes		yes
ENSG00000179041	RRS1	0.734557348	1.60E-06									yes
ENSG00000170345	FOS	0.733555805	3.84E-05		yes	yes				yes		yes
ENSG00000139219	COL2A1	0.730606625	2.85E-07	yes	yes	yes				yes		yes		yes	yes	yes
ENSG00000007952	NOX1	0.728465319	8.08E-06	yes			yes			yes	yes	yes	yes	yes		yes
ENSG00000120738	EGR1	0.725970126	4.04E-07		yes	yes		yes	yes	yes	yes	yes	yes		yes
ENSG00000120937	NPPB	0.721185179	0.036099287	yes			yes	yes			yes	yes	yes	yes		yes
ENSG00000160360	GPSM1	0.706812224	0.006859269									yes
ENSG00000145911	N4BP3	0.70240931	0.002691899									yes
ENSG00000100031	GGT1	0.7001549	0.012443523							yes
ENSG00000117394	SLC2A1	0.699625179	2.66E-07		yes	yes				yes		yes
ENSG00000122711	SPINK4	0.68317624	0.040547573							yes
ENSG00000040608	RTN4R	0.675396771	0.011582529			yes				yes		yes				yes
ENSG00000118777	ABCG2	0.674121002	5.24E-06							yes
ENSG00000163631	ALB	0.670723035	0.019067352							yes
ENSG00000130513	GDF15	0.667281894	1.15E-05		yes	yes				yes				yes	yes	yes
ENSG00000107130	NCS1	0.666267915	0.000309384									yes
ENSG00000171236	LRG1	0.66520147	0.011750985	yes	yes	yes	yes	yes	yes	yes	yes	yes	yes	yes		yes
ENSG00000069482	GAL	0.664591427	0.000296456		yes	yes				yes		yes				yes
ENSG00000168214	RBPJ	0.663943859	7.78E-07	yes	yes	yes	yes			yes	yes	yes	yes	yes	yes	yes
ENSG00000104856	RELB	0.663620855	0.001835392			yes				yes		yes
ENSG00000169710	FASN	0.66326975	9.52E-05			yes				yes		yes
ENSG00000145192	AHSG	0.658195538	6.18E-07		yes	yes				yes		yes
ENSG00000188290	HES4	0.651891807	0.02220107									yes
ENSG00000131187	F12	0.649559946	0.023942276			yes				yes
ENSG00000187678	SPRY4	0.649532465	1.11E-06			yes				yes
ENSG00000165959	CLMN	0.643279728	0.009338074									yes
ENSG00000065559	MAP2K4	0.642201765	1.01E-06			yes				yes		yes
ENSG00000160233	LRRC3	0.639665639	0.00671515			yes				yes
ENSG00000126562	WNK4	0.63896692	0.000706903	yes			yes					yes				yes
ENSG00000151012	SLC7A11	0.631840324	0.004063544							yes		yes
ENSG00000135960	EDAR	0.629124929	0.00183054	yes		yes	yes			yes		yes		yes		yes
ENSG00000100300	TSPO	0.627798028	0.018876515		yes	yes				yes		yes
ENSG00000159556	ISL2	0.627695039	0.006674824							yes		yes				yes
ENSG00000128165	ADM2	0.622445439	0.002456247	yes			yes	yes	yes		yes	yes	yes	yes		yes
ENSG00000119737	GPR75	0.619485487	0.017431999			yes				yes
ENSG00000147168	IL2RG	0.61902175	0.000409083			yes				yes
ENSG00000090539	CHRD	0.618218112	0.023373928	yes	yes	yes				yes		yes		yes	yes	yes
ENSG00000128965	CHAC1	0.617792976	0.010806334			yes				yes		yes
ENSG00000175592	FOSL1	0.613218186	0.01244586		yes	yes				yes	yes	yes	yes
ENSG00000006607	FARP2	0.61219161	1.11E-06									yes
ENSG00000107872	FBXL15	0.609336972	0.00477633		yes	yes				yes		yes			yes
ENSG00000188816	HMX2	0.606430949	0.010945822									yes				yes
ENSG00000099822	HCN2	0.604797388	0.000342038		yes	yes				yes
ENSG00000176170	SPHK1	0.600087235	0.007709185	yes		yes	yes	yes	yes	yes	yes	yes	yes	yes		yes
ENSG00000088305	DNMT3B	0.599509208	3.79E-07		yes	yes				yes		yes
ENSG00000113657	DPYSL3	0.598003997	3.39E-06			yes				yes		yes
ENSG00000006327	TNFRSF12A	0.597829201	3.47E-05	yes		yes	yes	yes		yes	yes	yes	yes	yes		yes
ENSG00000160182	TFF1	0.596756934	0.001077208		yes	yes				yes
ENSG00000142627	EPHA2	0.591138918	6.10E-06	yes		yes	yes	yes		yes	yes	yes	yes	yes		yes
ENSG00000160867	FGFR4	0.590953533	1.07E-05		yes	yes				yes
ENSG00000119699	TGFB3	0.586470962	0.001870631	yes	yes	yes				yes		yes			yes	yes
ENSG00000008710	PKD1	0.585313892	0.00142644	yes			yes				yes	yes	yes			yes

## Sheet: Pathways_in_DownReg genes
Post-transfection data set. Genes significantly Downregulated in Neo-siRNA (logFC < -0.5, FDR <0.1). Enriched pathways
Gene ID	Symbol	logFC	adj_P_Val	Oxidative phosphorylation	Heart process	Purine nucleotide metabolic process	Cristae formation	Monovalent inorganic cation transport	Regulation of heart contraction	Circulatory system process	Purine nucleoside monophosphate metabolic process
ENSG00000121361	KCNJ8	-1.142921544	1.16E-07		yes			yes		yes
ENSG00000174917	C19orf70	-1.101730418	2.55E-06				yes
ENSG00000173391	OLR1	-1.071073911	3.83E-07							yes
ENSG00000248329	APELA	-1.040132522	2.32E-06		yes				yes	yes
ENSG00000069431	ABCC9	-0.826144711	1.38E-06		yes			yes	yes	yes
ENSG00000169432	SCN9A	-0.825405486	3.23E-05					yes
ENSG00000089356	FXYD3	-0.812611156	0.001328694		yes			yes	yes	yes
ENSG00000197273	GUCA2A	-0.750212082	0.000455231			yes
ENSG00000011052	NME1-NME2	-0.741791628	0.047926807			yes
ENSG00000114353	GNAI2	-0.711923538	9.58E-07			yes
ENSG00000198712	MT-CO2	-0.711693884	0.002116935	yes		yes		yes			yes
ENSG00000154518	ATP5MC3	-0.709689441	7.66E-08	yes		yes	yes	yes			yes
ENSG00000142583	SLC2A5	-0.697232198	0.030479636							yes
ENSG00000115474	KCNJ13	-0.691418649	0.02582582					yes
ENSG00000228253	MT-ATP8	-0.690936104	0.002977178	yes		yes	yes	yes			yes
ENSG00000197375	SLC22A5	-0.678663049	3.94E-06					yes
ENSG00000160678	S100A1	-0.670175335	0.00082832		yes				yes	yes
ENSG00000105974	CAV1	-0.65689243	0.000569669		yes			yes	yes	yes
ENSG00000092969	TGFB2	-0.63702704	0.017018065		yes				yes	yes
ENSG00000198886	MT-ND4	-0.626838444	0.000756894	yes		yes					yes
ENSG00000101665	SMAD7	-0.626672961	0.003964613		yes				yes	yes
ENSG00000198899	MT-ATP6	-0.62506501	0.003458011	yes		yes	yes	yes			yes
ENSG00000159899	NPR2	-0.612333395	1.84E-05		yes	yes			yes	yes
ENSG00000198695	MT-ND6	-0.604796756	0.000260837	yes		yes					yes
ENSG00000212907	MT-ND4L	-0.60292288	0.000463289	yes		yes					yes
ENSG00000198938	MT-CO3	-0.596146652	0.001078899	yes		yes		yes			yes
ENSG00000150672	DLG2	-0.593847457	0.009347857			yes					yes
