# Supplementary material for: Loss of Neogenin1 in human colorectal carcinoma cells causes a partial EMT and wound-healing response
Source: Sci Rep. 2019 Mar 11;9:4110. doi: 10.1038/s41598-019-40886-y (PMC6411945; doi:10.1038/s41598-019-40886-y)
Supplement: Supplementary file 8 — Supplementary Table S2 [file 41598_2019_40886_MOESM8_ESM.xlsx]

## Sheet: OxPhos_Metabolic
Co-transfection data set. Genes significantly Down regulated in Neo-siRNA (logFC < -0.5, FDR <0.1)
GENE_ID	SYMBOL	logFC	adj_P_Val	Oxidative phosphorylation	Small molecule metabolic process	Nucleotide metabolic process
ENSG00000148344	PTGES	-1.58819	0.00123389		yes
ENSG00000250799	PRODH2	-1.18676	0.0306049		yes
ENSG00000055957	ITIH1	-1.09877	0.0169231		yes
ENSG00000134240	HMGCS2	-1.04968	2.40755e-07		yes
ENSG00000198899	MT-ATP6	-1.04156	0.00210994	yes	yes	yes
ENSG00000228253	MT-ATP8	-1.02945	0.00132525	yes	yes	yes
ENSG00000198712	MT-CO2	-1.00716	0.00367467	yes	yes	yes
ENSG00000169860	P2RY1	-0.992455	7.57751e-05		yes
ENSG00000198727	MT-CYB	-0.94843	0.0040488	yes	yes	yes
ENSG00000198938	MT-CO3	-0.941902	0.00277922	yes	yes	yes
ENSG00000180089	TMEM86B	-0.867425	8.71986e-06		yes
ENSG00000198804	MT-CO1	-0.845424	0.00277922	yes	yes	yes
ENSG00000132855	ANGPTL3	-0.836224	0.003588		yes
ENSG00000198695	MT-ND6	-0.833639	0.000838619	yes	yes	yes
ENSG00000198886	MT-ND4	-0.831096	0.00546067	yes	yes	yes
ENSG00000172367	PDZD3	-0.828579	0.000142694		yes	yes
ENSG00000198786	MT-ND5	-0.822505	0.000732408	yes	yes	yes
ENSG00000070019	GUCY2C	-0.817046	3.6891e-05		yes	yes
ENSG00000066813	ACSM2B	-0.794374	0.0347856		yes
ENSG00000212907	MT-ND4L	-0.793431	0.00687378	yes	yes	yes
ENSG00000171766	GATM	-0.743871	0.00530055		yes
ENSG00000198763	MT-ND2	-0.726301	0.00589883	yes	yes	yes
ENSG00000198888	MT-ND1	-0.72051	0.0144409	yes	yes	yes
ENSG00000108381	ASPA	-0.701631	0.00459392		yes
ENSG00000159899	NPR2	-0.701323	1.01513e-05		yes	yes
ENSG00000241935	HOGA1	-0.685144	0.0151136		yes
ENSG00000105398	SULT2A1	-0.679141	4.51818e-05		yes	yes
ENSG00000135437	RDH5	-0.666343	0.00400033		yes
ENSG00000183463	URAD	-0.663014	0.00930747		yes
ENSG00000104267	CA2	-0.625273	3.43735e-05		yes
ENSG00000197273	GUCA2A	-0.62523	0.0230595		yes	yes
ENSG00000143158	MPC2	-0.622573	1.11476e-06		yes	yes
ENSG00000167780	SOAT2	-0.601021	6.54823e-06		yes
ENSG00000114353	GNAI2	-0.597884	3.86316e-05		yes	yes
ENSG00000065154	OAT	-0.587008	4.21491e-06		yes

## Sheet: Stress External Chemical
Pre-transfection data set. Genes significantly Upregulated in Neo-siRNA (logFC > 0.5, FDR <0.1)
GENE_ID	_SYMBOL	abs_logFC	adj_P_Val	Response to Stress	Response to External Stimuli	Response to Chemicals
ENSG00000101441	CST4	4.04745	1.67042e-07			yes
ENSG00000170373	CST1	3.28579	2.89056e-09			yes
ENSG00000167995	BEST1	2.77559	2.75985e-06		yes
ENSG00000198910	L1CAM	2.26679	2.06854e-05		yes	yes
ENSG00000148677	ANKRD1	2.23918	3.46941e-09	yes	yes	yes
ENSG00000123560	PLP1	2.03082	0.000306248	yes
ENSG00000176046	NUPR1	1.85024	4.08316e-08	yes		yes
ENSG00000133048	CHI3L1	1.83714	8.95517e-09	yes	yes	yes
ENSG00000007952	NOX1	1.81011	1.59411e-07	yes		yes
ENSG00000135046	ANXA1	1.78915	0.00230629	yes	yes	yes
ENSG00000196664	TLR7	1.73893	0.00132525	yes	yes
ENSG00000126709	IFI6	1.71119	2.78291e-06	yes		yes
ENSG00000079385	CEACAM1	1.69647	1.2802e-08	yes	yes	yes
ENSG00000257017	HP	1.6789	6.80498e-05	yes	yes	yes
ENSG00000147168	IL2RG	1.58268	1.01513e-05			yes
ENSG00000120937	NPPB	1.56942	0.00299079	yes	yes	yes
ENSG00000091513	TF	1.56854	0.000885688			yes
ENSG00000137198	GMPR	1.538	0.00297803	yes
ENSG00000196136	SERPINA3	1.52635	0.0181861	yes
ENSG00000135318	NT5E	1.48576	2.23291e-05	yes	yes
ENSG00000184160	ADRA2C	1.48404	0.000392639	yes
ENSG00000135842	FAM129A	1.45641	0.0037839	yes
ENSG00000073756	PTGS2	1.43245	0.0108953	yes	yes	yes
ENSG00000142089	IFITM3	1.42224	0.00254022	yes	yes	yes
ENSG00000109321	AREG	1.36106	8.35282e-08	yes		yes
ENSG00000100031	GGT1	1.35668	8.86432e-05	yes	yes	yes
ENSG00000104783	KCNN4	1.35494	3.44121e-05	yes
ENSG00000105711	SCN1B	1.32396	0.0165277		yes	yes
ENSG00000091879	ANGPT2	1.315	0.0221164	yes	yes	yes
ENSG00000110436	SLC1A2	1.31347	6.90772e-06	yes	yes	yes
ENSG00000120833	SOCS2	1.29539	7.85683e-06			yes
ENSG00000117394	SLC2A1	1.28662	1.71703e-08	yes	yes	yes
ENSG00000170689	HOXB9	1.26856	0.00086254		yes	yes
ENSG00000198959	TGM2	1.23813	9.89944e-08	yes	yes
ENSG00000182492	BGN	1.2231	0.0265322			yes
ENSG00000188257	PLA2G2A	1.19404	2.67865e-05	yes	yes
ENSG00000106689	LHX2	1.17835	0.0346764		yes	yes
ENSG00000124762	CDKN1A	1.14828	0.00233482	yes	yes	yes
ENSG00000131910	NR0B2	1.13557	0.0275682			yes
ENSG00000026508	CD44	1.12888	2.78318e-09	yes		yes
ENSG00000066405	CLDN18	1.11149	0.00664697			yes
ENSG00000163993	S100P	1.0951	6.32362e-06			yes
ENSG00000100867	DHRS2	1.09432	2.71625e-06	yes		yes
ENSG00000008517	IL32	1.08933	0.000554306	yes
ENSG00000162772	ATF3	1.08096	2.50534e-05	yes	yes	yes
ENSG00000156096	UGT2B4	1.08045	0.00219082			yes
ENSG00000087085	ACHE	1.07768	0.0105621	yes
ENSG00000175592	FOSL1	1.07719	0.00279788	yes	yes	yes
ENSG00000189377	CXCL17	1.07079	0.0018437	yes	yes	yes
ENSG00000090382	LYZ	1.07079	2.5198e-07	yes	yes
ENSG00000121966	CXCR4	1.06497	0.0130081	yes	yes	yes
ENSG00000003436	TFPI	1.06255	0.0038858	yes	yes	yes
ENSG00000158874	APOA2	1.06249	4.87839e-07	yes		yes
ENSG00000176153	GPX2	1.06076	7.86377e-07	yes		yes
ENSG00000102760	RGCC	1.05851	3.06585e-06	yes		yes
ENSG00000115009	CCL20	1.05755	0.0259106	yes	yes	yes
ENSG00000103740	ACSBG1	1.05728	0.0436678			yes
ENSG00000166831	RBPMS2	1.05688	0.000546704			yes
ENSG00000111913	RIPOR2	1.0432	0.00280839		yes	yes
ENSG00000175899	A2M	1.02459	0.00377081	yes	yes
ENSG00000164171	ITGA2	1.02325	1.78973e-05	yes	yes	yes
ENSG00000049249	TNFRSF9	1.01696	0.0043739	yes	yes	yes
ENSG00000198734	F5	1.01459	0.00088413	yes	yes	yes
ENSG00000188107	EYS	1.0144	0.00343298	yes	yes
ENSG00000113594	LIFR	1.01137	0.0139457			yes
ENSG00000114771	AADAC	1.00459	0.0177989			yes
ENSG00000158869	FCER1G	0.968787	0.0428727	yes	yes	yes
ENSG00000159399	HK2	0.955614	1.45309e-06	yes		yes
ENSG00000092529	CAPN3	0.95385	0.0220531	yes	yes	yes
ENSG00000050165	DKK3	0.947664	8.21595e-08			yes
ENSG00000179546	HTR1D	0.934366	0.00394257			yes
ENSG00000120693	SMAD9	0.93043	0.00760733			yes
ENSG00000118777	ABCG2	0.928681	4.87839e-07			yes
ENSG00000151012	SLC7A11	0.928131	2.40614e-06	yes		yes
ENSG00000108602	ALDH3A1	0.920729	0.000946985	yes	yes	yes
ENSG00000137628	DDX60	0.919074	0.0374059	yes	yes
ENSG00000152137	HSPB8	0.911722	0.007593	yes
ENSG00000139318	DUSP6	0.904545	1.67042e-07	yes		yes
ENSG00000160182	TFF1	0.894693	4.21491e-06	yes		yes
ENSG00000123405	NFE2	0.892306	3.70657e-05	yes
ENSG00000180616	SSTR2	0.89092	0.000208567	yes	yes	yes
ENSG00000213928	IRF9	0.890245	5.05424e-05	yes	yes	yes
ENSG00000124882	EREG	0.875607	8.36358e-08	yes		yes
ENSG00000128683	GAD1	0.874686	4.9198e-05			yes
ENSG00000163083	INHBB	0.868242	8.91475e-05	yes	yes	yes
ENSG00000140465	CYP1A1	0.862856	8.39903e-06	yes	yes	yes
ENSG00000134871	COL4A2	0.851325	7.73979e-05			yes
ENSG00000144648	ACKR2	0.848588	0.0127593	yes	yes	yes
ENSG00000180210	F2	0.846221	3.16262e-06	yes	yes
ENSG00000125384	PTGER2	0.84605	0.0459674		yes	yes
ENSG00000069482	GAL	0.842573	0.0136766	yes		yes
ENSG00000107731	UNC5B	0.832861	7.77929e-06		yes	yes
ENSG00000137331	IER3	0.832694	0.00109141	yes
ENSG00000168209	DDIT4	0.830048	9.02941e-05	yes	yes	yes
ENSG00000165802	NSMF	0.824351	4.87839e-07			yes
ENSG00000173083	HPSE	0.822586	0.0212772	yes	yes
ENSG00000114737	CISH	0.813508	0.0341626			yes
ENSG00000006652	IFRD1	0.805861	4.09758e-06	yes
ENSG00000101255	TRIB3	0.805832	7.95819e-07	yes		yes
ENSG00000115414	FN1	0.805526	6.65902e-06	yes
ENSG00000157613	CREB3L1	0.802481	3.20951e-05	yes		yes
ENSG00000159216	RUNX1	0.796357	3.44151e-05			yes
ENSG00000176697	BDNF	0.795989	0.0045642		yes	yes
ENSG00000105329	TGFB1	0.787032	4.30297e-06	yes	yes	yes
ENSG00000169129	AFAP1L2	0.779396	0.0012346	yes
ENSG00000147251	DOCK11	0.77367	0.0194506	yes
ENSG00000015413	DPEP1	0.76871	0.000124941	yes		yes
ENSG00000089127	OAS1	0.768464	5.98374e-06	yes	yes	yes
ENSG00000205542	TMSB4X	0.767365	1.47078e-05	yes	yes	yes
ENSG00000076706	MCAM	0.759326	0.0045642	yes
ENSG00000088992	TESC	0.753435	0.0457217			yes
ENSG00000145192	AHSG	0.74968	2.17256e-06	yes	yes	yes
ENSG00000124107	SLPI	0.749489	0.0211498	yes	yes	yes
ENSG00000110195	FOLR1	0.745668	5.28546e-06	yes	yes	yes
ENSG00000166068	SPRED1	0.742123	7.77929e-06	yes		yes
ENSG00000154127	UBASH3B	0.74142	0.00158762	yes	yes
ENSG00000187678	SPRY4	0.741294	2.26559e-06			yes
ENSG00000188488	SERPINA5	0.736584	0.00102986	yes
ENSG00000113083	LOX	0.73298	0.0125232	yes		yes
ENSG00000142627	EPHA2	0.730332	1.11355e-06	yes	yes	yes
ENSG00000185532	PRKG1	0.717059	0.00126861	yes	yes
ENSG00000116584	ARHGEF2	0.709922	2.90799e-06	yes		yes
ENSG00000137285	TUBB2B	0.702469	0.00054389		yes	yes
ENSG00000171119	NRTN	0.698947	0.0452017		yes	yes
ENSG00000150471	ADGRL3	0.696587	0.0262625			yes
ENSG00000114378	HYAL1	0.68877	2.20275e-06	yes	yes	yes
ENSG00000229314	ORM1	0.680756	0.00101346	yes
ENSG00000163631	ALB	0.678325	0.000712577	yes	yes	yes
ENSG00000117707	PROX1	0.678256	0.000546704		yes
ENSG00000119699	TGFB3	0.677671	0.00086254	yes		yes
ENSG00000078081	LAMP3	0.675143	5.35428e-05			yes
ENSG00000129355	CDKN2D	0.673744	0.0218333	yes	yes	yes
ENSG00000174564	IL20RB	0.665019	0.000633708	yes	yes	yes
ENSG00000114698	PLSCR4	0.659124	0.000935033		yes	yes
ENSG00000168306	ACOX2	0.658943	0.000121866	yes
ENSG00000130707	ASS1	0.648363	4.4408e-06	yes
ENSG00000130768	SMPDL3B	0.648071	2.62431e-05	yes	yes
ENSG00000175197	DDIT3	0.647552	6.47676e-06	yes	yes	yes
ENSG00000134107	BHLHE40	0.64739	0.0033449		yes
ENSG00000187608	ISG15	0.64671	0.0124528	yes	yes	yes
ENSG00000173898	SPTBN2	0.644341	2.19653e-05		yes	yes
ENSG00000172575	RASGRP1	0.640601	0.00568282	yes
ENSG00000073067	CYP2W1	0.636095	0.00962976			yes
ENSG00000153823	PID1	0.629225	0.000297854			yes
ENSG00000131015	ULBP2	0.627427	0.0154307	yes
ENSG00000196557	CACNA1H	0.626735	0.0264866			yes
ENSG00000125968	ID1	0.62542	3.6891e-05			yes
ENSG00000176171	BNIP3	0.613372	0.0091532	yes	yes	yes
ENSG00000275896	PRSS2	0.611461	3.44151e-05		yes
ENSG00000161638	ITGA5	0.610365	0.000160722	yes		yes
ENSG00000163394	CCKAR	0.608144	0.0357306		yes	yes
ENSG00000076356	PLXNA2	0.607628	0.0271123		yes	yes
ENSG00000136854	STXBP1	0.607202	0.000901744	yes		yes
ENSG00000080561	MID2	0.605208	0.00402739	yes
ENSG00000077150	NFKB2	0.604513	2.89679e-05	yes	yes	yes
ENSG00000105426	PTPRS	0.604397	0.00107746	yes	yes
ENSG00000099937	SERPIND1	0.602381	0.0423582	yes	yes	yes
ENSG00000158186	MRAS	0.597507	0.00077911			yes
ENSG00000181634	TNFSF15	0.588478	0.00645098			yes
ENSG00000141505	ASGR1	0.587103	0.00362796		yes

## Sheet: Locomotion
Pre-transfection data set. Genes significantly Upregulated in Neo-siRNA (logFC > 0.5, FDR <0.1)
GENE_ID	_SYMBOL	abs_logFC	adj_P_Val
ENSG00000198910	L1CAM	2.26679	2.06854e-05
ENSG00000007952	NOX1	1.81011	1.59411e-07
ENSG00000135046	ANXA1	1.78915	0.00230629
ENSG00000079385	CEACAM1	1.69647	1.2802e-08
ENSG00000073756	PTGS2	1.43245	0.0108953
ENSG00000105711	SCN1B	1.32396	0.0165277
ENSG00000091879	ANGPT2	1.315	0.0221164
ENSG00000170689	HOXB9	1.26856	0.00086254
ENSG00000106689	LHX2	1.17835	0.0346764
ENSG00000184916	JAG2	1.15516	3.96717e-05
ENSG00000026508	CD44	1.12888	2.78318e-09
ENSG00000163993	S100P	1.0951	6.32362e-06
ENSG00000175592	FOSL1	1.07719	0.00279788
ENSG00000189377	CXCL17	1.07079	0.0018437
ENSG00000121966	CXCR4	1.06497	0.0130081
ENSG00000102760	RGCC	1.05851	3.06585e-06
ENSG00000115009	CCL20	1.05755	0.0259106
ENSG00000111913	RIPOR2	1.0432	0.00280839
ENSG00000164171	ITGA2	1.02325	1.78973e-05
ENSG00000129654	FOXJ1	1.01093	2.84243e-05
ENSG00000086570	FAT2	0.976719	0.0117118
ENSG00000158869	FCER1G	0.968787	0.0428727
ENSG00000075618	FSCN1	0.946294	4.89035e-06
ENSG00000181649	PHLDA2	0.936133	0.00189352
ENSG00000179546	HTR1D	0.934366	0.00394257
ENSG00000151012	SLC7A11	0.928131	2.40614e-06
ENSG00000124882	EREG	0.875607	8.36358e-08
ENSG00000023902	PLEKHO1	0.855522	0.037607
ENSG00000144648	ACKR2	0.848588	0.0127593
ENSG00000180210	F2	0.846221	3.16262e-06
ENSG00000107731	UNC5B	0.832861	7.77929e-06
ENSG00000168209	DDIT4	0.830048	9.02941e-05
ENSG00000165802	NSMF	0.824351	4.87839e-07
ENSG00000115414	FN1	0.805526	6.65902e-06
ENSG00000176697	BDNF	0.795989	0.0045642
ENSG00000105388	CEACAM5	0.793019	0.0459674
ENSG00000105329	TGFB1	0.787032	4.30297e-06
ENSG00000015413	DPEP1	0.76871	0.000124941
ENSG00000205542	TMSB4X	0.767365	1.47078e-05
ENSG00000103888	CEMIP	0.761953	0.0342505
ENSG00000076706	MCAM	0.759326	0.0045642
ENSG00000110195	FOLR1	0.745668	5.28546e-06
ENSG00000166068	SPRED1	0.742123	7.77929e-06
ENSG00000142627	EPHA2	0.730332	1.11355e-06
ENSG00000185532	PRKG1	0.717059	0.00126861
ENSG00000137285	TUBB2B	0.702469	0.00054389
ENSG00000171119	NRTN	0.698947	0.0452017
ENSG00000150471	ADGRL3	0.696587	0.0262625
ENSG00000114378	HYAL1	0.68877	2.20275e-06
ENSG00000162512	SDC3	0.688373	0.0355529
ENSG00000117707	PROX1	0.678256	0.000546704
ENSG00000120332	TNN	0.671225	0.00402132
ENSG00000137642	SORL1	0.651773	0.000738236
ENSG00000173898	SPTBN2	0.644341	2.19653e-05
ENSG00000058085	LAMC2	0.630151	7.22389e-07
ENSG00000125968	ID1	0.62542	3.6891e-05
ENSG00000161638	ITGA5	0.610365	0.000160722
ENSG00000163394	CCKAR	0.608144	0.0357306
ENSG00000076356	PLXNA2	0.607628	0.0271123
ENSG00000080561	MID2	0.605208	0.00402739
ENSG00000099937	SERPIND1	0.602381	0.0423582

## Sheet: Wound-healing
Pre-transfection data set. Genes significantly Upregulated in Neo-siRNA (logFC > 0.5, FDR <0.1)
GENE_ID	SYMBOL	logFC	adj_P_Val	Platelet degranulation	Response to wounding
ENSG00000135046	ANXA1	1.78915	0.00230629		yes
ENSG00000079385	CEACAM1	1.69647	1.2802e-08		yes
ENSG00000091513	TF	1.56854	0.000885688	yes
ENSG00000196136	SERPINA3	1.52635	0.0181861	yes
ENSG00000184160	ADRA2C	1.48404	0.000392639		yes
ENSG00000110436	SLC1A2	1.31347	6.90772e-06		yes
ENSG00000026508	CD44	1.12888	2.78318e-09		yes
ENSG00000087085	ACHE	1.07768	0.0105621		yes
ENSG00000003436	TFPI	1.06255	0.0038858		yes
ENSG00000115009	CCL20	1.05755	0.0259106		yes
ENSG00000175899	A2M	1.02459	0.00377081	yes	yes
ENSG00000164171	ITGA2	1.02325	1.78973e-05		yes
ENSG00000198734	F5	1.01459	0.00088413	yes	yes
ENSG00000188107	EYS	1.0144	0.00343298		yes
ENSG00000158869	FCER1G	0.968787	0.0428727	yes	yes
ENSG00000092529	CAPN3	0.95385	0.0220531		yes
ENSG00000151012	SLC7A11	0.928131	2.40614e-06		yes
ENSG00000160182	TFF1	0.894693	4.21491e-06		yes
ENSG00000123405	NFE2	0.892306	3.70657e-05		yes
ENSG00000124882	EREG	0.875607	8.36358e-08		yes
ENSG00000140465	CYP1A1	0.862856	8.39903e-06		yes
ENSG00000180210	F2	0.846221	3.16262e-06		yes
ENSG00000173083	HPSE	0.822586	0.0212772		yes
ENSG00000006652	IFRD1	0.805861	4.09758e-06		yes
ENSG00000115414	FN1	0.805526	6.65902e-06	yes	yes
ENSG00000105329	TGFB1	0.787032	4.30297e-06	yes	yes
ENSG00000147251	DOCK11	0.77367	0.0194506		yes
ENSG00000205542	TMSB4X	0.767365	1.47078e-05	yes
ENSG00000076706	MCAM	0.759326	0.0045642		yes
ENSG00000145192	AHSG	0.74968	2.17256e-06	yes
ENSG00000110195	FOLR1	0.745668	5.28546e-06		yes
ENSG00000154127	UBASH3B	0.74142	0.00158762		yes
ENSG00000188488	SERPINA5	0.736584	0.00102986		yes
ENSG00000113083	LOX	0.73298	0.0125232		yes
ENSG00000185532	PRKG1	0.717059	0.00126861		yes
ENSG00000127824	TUBA4A	0.68344	0.0263302	yes
ENSG00000229314	ORM1	0.680756	0.00101346	yes
ENSG00000163631	ALB	0.678325	0.000712577	yes
ENSG00000119699	TGFB3	0.677671	0.00086254	yes	yes
ENSG00000116260	QSOX1	0.655566	7.62953e-05	yes
ENSG00000161638	ITGA5	0.610365	0.000160722		yes
ENSG00000136854	STXBP1	0.607202	0.000901744	yes	yes
ENSG00000105426	PTPRS	0.604397	0.00107746		yes
ENSG00000099937	SERPIND1	0.602381	0.0423582		yes

## Sheet: Differentiation_Anatomy_System
Pre-transfection data set. Genes significantly Upregulated in Neo-siRNA (logFC > 0.5, FDR <0.1)
GENE_ID	SYMBOL	abs_logFC	adj_P_Val	Cell differentiation	Anatomical structure morphogenesis	System development
ENSG00000198910	L1CAM	2.26679	2.06854e-05	yes	yes	yes
ENSG00000148677	ANKRD1	2.23918	3.46941e-09	yes	yes	yes
ENSG00000123560	PLP1	2.03082	0.000306248	yes		yes
ENSG00000147223	RIPPLY1	1.88485	0.00767383		yes	yes
ENSG00000176046	NUPR1	1.85024	4.08316e-08	yes		yes
ENSG00000133048	CHI3L1	1.83714	8.95517e-09		yes	yes
ENSG00000007952	NOX1	1.81011	1.59411e-07		yes	yes
ENSG00000135046	ANXA1	1.78915	0.00230629	yes	yes	yes
ENSG00000079385	CEACAM1	1.69647	1.2802e-08	yes	yes	yes
ENSG00000108244	KRT23	1.68291	0.000514443	yes		yes
ENSG00000149591	TAGLN	1.62796	3.15766e-08	yes		yes
ENSG00000120937	NPPB	1.56942	0.00299079	yes	yes	yes
ENSG00000139269	INHBE	1.55903	8.75756e-05	yes
ENSG00000184160	ADRA2C	1.48404	0.000392639	yes		yes
ENSG00000133055	MYBPH	1.46177	7.54357e-06	yes	yes
ENSG00000073756	PTGS2	1.43245	0.0108953	yes	yes	yes
ENSG00000071909	MYO3B	1.39768	0.000858487		yes	yes
ENSG00000111962	UST	1.38238	0.0183034	yes	yes	yes
ENSG00000100290	BIK	1.36783	0.00111323			yes
ENSG00000009694	TENM1	1.36436	0.0223101	yes	yes	yes
ENSG00000109321	AREG	1.36106	8.35282e-08	yes	yes	yes
ENSG00000105711	SCN1B	1.32396	0.0165277	yes	yes	yes
ENSG00000091879	ANGPT2	1.315	0.0221164	yes	yes	yes
ENSG00000110436	SLC1A2	1.31347	6.90772e-06			yes
ENSG00000120833	SOCS2	1.29539	7.85683e-06	yes		yes
ENSG00000117394	SLC2A1	1.28662	1.71703e-08			yes
ENSG00000170689	HOXB9	1.26856	0.00086254			yes
ENSG00000198959	TGM2	1.23813	9.89944e-08		yes	yes
ENSG00000154553	PDLIM3	1.23637	0.024039			yes
ENSG00000073910	FRY	1.21137	2.70149e-07	yes	yes	yes
ENSG00000188257	PLA2G2A	1.19404	2.67865e-05	yes
ENSG00000106689	LHX2	1.17835	0.0346764	yes	yes	yes
ENSG00000184916	JAG2	1.15516	3.96717e-05	yes	yes	yes
ENSG00000124762	CDKN1A	1.14828	0.00233482	yes		yes
ENSG00000131910	NR0B2	1.13557	0.0275682			yes
ENSG00000026508	CD44	1.12888	2.78318e-09		yes	yes
ENSG00000143320	CRABP2	1.12663	0.00474598	yes	yes	yes
ENSG00000066405	CLDN18	1.11149	0.00664697	yes		yes
ENSG00000100867	DHRS2	1.09432	2.71625e-06	yes		yes
ENSG00000162772	ATF3	1.08096	2.50534e-05	yes		yes
ENSG00000087085	ACHE	1.07768	0.0105621	yes		yes
ENSG00000175592	FOSL1	1.07719	0.00279788			yes
ENSG00000189377	CXCL17	1.07079	0.0018437	yes	yes	yes
ENSG00000132688	NES	1.06511	2.48665e-05		yes	yes
ENSG00000121966	CXCR4	1.06497	0.0130081	yes		yes
ENSG00000158874	APOA2	1.06249	4.87839e-07			yes
ENSG00000102760	RGCC	1.05851	3.06585e-06	yes	yes	yes
ENSG00000103740	ACSBG1	1.05728	0.0436678			yes
ENSG00000166831	RBPMS2	1.05688	0.000546704	yes	yes	yes
ENSG00000111913	RIPOR2	1.0432	0.00280839	yes	yes	yes
ENSG00000175899	A2M	1.02459	0.00377081	yes
ENSG00000164171	ITGA2	1.02325	1.78973e-05	yes	yes	yes
ENSG00000129654	FOXJ1	1.01093	2.84243e-05	yes	yes	yes
ENSG00000139292	LGR5	0.972376	1.41188e-07	yes	yes	yes
ENSG00000158869	FCER1G	0.968787	0.0428727	yes		yes
ENSG00000159399	HK2	0.955614	1.45309e-06			yes
ENSG00000132031	MATN3	0.954582	2.68335e-06			yes
ENSG00000092529	CAPN3	0.95385	0.0220531	yes	yes	yes
ENSG00000050165	DKK3	0.947664	8.21595e-08		yes	yes
ENSG00000075618	FSCN1	0.946294	4.89035e-06		yes
ENSG00000143382	ADAMTSL4	0.943179	0.00313374	yes
ENSG00000181649	PHLDA2	0.936133	0.00189352		yes	yes
ENSG00000078114	NEBL	0.931618	0.00109186	yes	yes	yes
ENSG00000120693	SMAD9	0.93043	0.00760733			yes
ENSG00000151012	SLC7A11	0.928131	2.40614e-06	yes		yes
ENSG00000123095	BHLHE41	0.92284	0.021844	yes	yes	yes
ENSG00000115112	TFCP2L1	0.919829	0.00752009	yes	yes	yes
ENSG00000139318	DUSP6	0.904545	1.67042e-07	yes	yes	yes
ENSG00000160182	TFF1	0.894693	4.21491e-06	yes
ENSG00000123405	NFE2	0.892306	3.70657e-05	yes		yes
ENSG00000180616	SSTR2	0.89092	0.000208567			yes
ENSG00000182459	TEX19	0.884877	0.0119922	yes
ENSG00000124882	EREG	0.875607	8.36358e-08	yes	yes	yes
ENSG00000163083	INHBB	0.868242	8.91475e-05	yes		yes
ENSG00000140465	CYP1A1	0.862856	8.39903e-06	yes		yes
ENSG00000023902	PLEKHO1	0.855522	0.037607	yes	yes
ENSG00000134871	COL4A2	0.851325	7.73979e-05	yes	yes	yes
ENSG00000180210	F2	0.846221	3.16262e-06	yes	yes	yes
ENSG00000069482	GAL	0.842573	0.0136766	yes	yes	yes
ENSG00000127946	HIP1	0.839581	0.00151197	yes
ENSG00000107731	UNC5B	0.832861	7.77929e-06	yes	yes	yes
ENSG00000137331	IER3	0.832694	0.00109141		yes
ENSG00000168209	DDIT4	0.830048	9.02941e-05	yes		yes
ENSG00000165802	NSMF	0.824351	4.87839e-07	yes	yes	yes
ENSG00000173083	HPSE	0.822586	0.0212772		yes	yes
ENSG00000006652	IFRD1	0.805861	4.09758e-06	yes	yes	yes
ENSG00000101255	TRIB3	0.805832	7.95819e-07	yes
ENSG00000115414	FN1	0.805526	6.65902e-06	yes	yes	yes
ENSG00000157613	CREB3L1	0.802481	3.20951e-05	yes
ENSG00000159216	RUNX1	0.796357	3.44151e-05	yes	yes	yes
ENSG00000176697	BDNF	0.795989	0.0045642	yes	yes	yes
ENSG00000105388	CEACAM5	0.793019	0.0459674	yes
ENSG00000105329	TGFB1	0.787032	4.30297e-06	yes	yes	yes
ENSG00000033867	SLC4A7	0.784714	0.00190119	yes		yes
ENSG00000128165	ADM2	0.77409	7.08342e-06		yes	yes
ENSG00000147251	DOCK11	0.77367	0.0194506	yes		yes
ENSG00000205542	TMSB4X	0.767365	1.47078e-05	yes
ENSG00000076716	GPC4	0.760889	0.0104002		yes	yes
ENSG00000076706	MCAM	0.759326	0.0045642		yes	yes
ENSG00000088992	TESC	0.753435	0.0457217	yes		yes
ENSG00000145192	AHSG	0.74968	2.17256e-06			yes
ENSG00000081051	AFP	0.746676	3.55123e-05			yes
ENSG00000110195	FOLR1	0.745668	5.28546e-06	yes	yes	yes
ENSG00000166068	SPRED1	0.742123	7.77929e-06	yes	yes	yes
ENSG00000154127	UBASH3B	0.74142	0.00158762	yes		yes
ENSG00000188488	SERPINA5	0.736584	0.00102986			yes
ENSG00000185697	MYBL1	0.733777	0.0318159	yes
ENSG00000113083	LOX	0.73298	0.0125232		yes	yes
ENSG00000142627	EPHA2	0.730332	1.11355e-06	yes	yes	yes
ENSG00000185532	PRKG1	0.717059	0.00126861	yes		yes
ENSG00000116584	ARHGEF2	0.709922	2.90799e-06	yes	yes	yes
ENSG00000137285	TUBB2B	0.702469	0.00054389	yes	yes	yes
ENSG00000171119	NRTN	0.698947	0.0452017	yes	yes	yes
ENSG00000165959	CLMN	0.698818	0.00517597	yes		yes
ENSG00000150471	ADGRL3	0.696587	0.0262625	yes		yes
ENSG00000128596	CCDC136	0.69576	0.0441991	yes	yes
ENSG00000114378	HYAL1	0.68877	2.20275e-06		yes	yes
ENSG00000109193	SULT1E1	0.682108	0.0434388	yes
ENSG00000117707	PROX1	0.678256	0.000546704	yes	yes	yes
ENSG00000119699	TGFB3	0.677671	0.00086254	yes	yes	yes
ENSG00000185215	TNFAIP2	0.677653	0.0430377	yes	yes	yes
ENSG00000105538	RASIP1	0.675552	0.0164289	yes	yes	yes
ENSG00000108830	RND2	0.671274	0.0452028	yes	yes	yes
ENSG00000120332	TNN	0.671225	0.00402132	yes	yes	yes
ENSG00000137642	SORL1	0.651773	0.000738236	yes		yes
ENSG00000175832	ETV4	0.650569	1.44169e-05	yes
ENSG00000157557	ETS2	0.647731	2.29851e-05	yes	yes	yes
ENSG00000175197	DDIT3	0.647552	6.47676e-06	yes		yes
ENSG00000187608	ISG15	0.64671	0.0124528	yes		yes
ENSG00000173898	SPTBN2	0.644341	2.19653e-05	yes	yes	yes
ENSG00000172575	RASGRP1	0.640601	0.00568282	yes		yes
ENSG00000058085	LAMC2	0.630151	7.22389e-07			yes
ENSG00000153823	PID1	0.629225	0.000297854		yes
ENSG00000196557	CACNA1H	0.626735	0.0264866	yes	yes	yes
ENSG00000125968	ID1	0.62542	3.6891e-05	yes	yes	yes
ENSG00000197457	STMN3	0.621428	0.00836314	yes		yes
ENSG00000135048	TMEM2	0.621279	3.43735e-05		yes	yes
ENSG00000176171	BNIP3	0.613372	0.0091532	yes	yes	yes
ENSG00000161638	ITGA5	0.610365	0.000160722	yes	yes	yes
ENSG00000064270	ATP2C2	0.609729	2.53027e-05			yes
ENSG00000163394	CCKAR	0.608144	0.0357306	yes	yes	yes
ENSG00000076356	PLXNA2	0.607628	0.0271123	yes	yes	yes
ENSG00000136854	STXBP1	0.607202	0.000901744	yes	yes	yes
ENSG00000077150	NFKB2	0.604513	2.89679e-05	yes	yes	yes
ENSG00000105426	PTPRS	0.604397	0.00107746	yes	yes	yes
ENSG00000006459	KDM7A	0.599363	0.00063091			yes
ENSG00000158186	MRAS	0.597507	0.00077911			yes
ENSG00000136098	NEK3	0.591225	0.000831073	yes	yes	yes
ENSG00000109906	ZBTB16	0.586833	0.0496385	yes	yes	yes

## Sheet: EMT_Hallmarks
Pre-transfection data set. Genes significantly Upregulated in Neo-siRNA (logFC > 0.5, FDR <0.1)
GENE_ID	SYMBOL	logFC	adj_P_Val
ENSG00000149591	TAGLN	1.62796	3.15766e-08
ENSG00000163520	FBLN2	1.54325	8.21595e-08
ENSG00000135318	NT5E	1.48576	2.23291e-05
ENSG00000109321	AREG	1.36106	8.35282e-08
ENSG00000042493	CAPG	1.31712	0.00366809
ENSG00000198959	TGM2	1.23813	9.89944e-08
ENSG00000182492	BGN	1.2231	0.0265322
ENSG00000026508	CD44	1.12888	2.78318e-09
ENSG00000008517	IL32	1.08933	0.000554306
ENSG00000164171	ITGA2	1.02325	1.78973e-05
ENSG00000132031	MATN3	0.954582	2.68335e-06
ENSG00000134871	COL4A2	0.851325	7.73979e-05
ENSG00000115414	FN1	0.805526	6.65902e-06
ENSG00000176697	BDNF	0.795989	0.0045642
ENSG00000105329	TGFB1	0.787032	4.30297e-06
ENSG00000113083	LOX	0.73298	0.0125232
ENSG00000116260	QSOX1	0.655566	7.62953e-05
ENSG00000128595	CALU	0.633726	7.22389e-07
ENSG00000058085	LAMC2	0.630151	7.22389e-07
ENSG00000161638	ITGA5	0.610365	0.000160722

## Sheet: Extra-cellular Space
Pre-transfection data set. Genes significantly Upregulated in Neo-siRNA (logFC > 0.5, FDR <0.1)
GENE_ID	SYMBOL	logFC	adj_P_Val
ENSG00000101441	CST4	4.04745	1.67042e-07
ENSG00000170373	CST1	3.28579	2.89056e-09
ENSG00000133048	CHI3L1	1.83714	8.95517e-09
ENSG00000135046	ANXA1	1.78915	0.00230629
ENSG00000104760	FGL1	1.77815	2.17256e-06
ENSG00000151655	ITIH2	1.77258	3.73448e-10
ENSG00000079385	CEACAM1	1.69647	1.2802e-08
ENSG00000257017	HP	1.6789	6.80498e-05
ENSG00000120937	NPPB	1.56942	0.00299079
ENSG00000091513	TF	1.56854	0.000885688
ENSG00000139269	INHBE	1.55903	8.75756e-05
ENSG00000163520	FBLN2	1.54325	8.21595e-08
ENSG00000196136	SERPINA3	1.52635	0.0181861
ENSG00000135318	NT5E	1.48576	2.23291e-05
ENSG00000135842	FAM129A	1.45641	0.0037839
ENSG00000142089	IFITM3	1.42224	0.00254022
ENSG00000013588	GPRC5A	1.37331	1.66639e-08
ENSG00000109321	AREG	1.36106	8.35282e-08
ENSG00000100031	GGT1	1.35668	8.86432e-05
ENSG00000042493	CAPG	1.31712	0.00366809
ENSG00000091879	ANGPT2	1.315	0.0221164
ENSG00000117394	SLC2A1	1.28662	1.71703e-08
ENSG00000198959	TGM2	1.23813	9.89944e-08
ENSG00000182492	BGN	1.2231	0.0265322
ENSG00000165376	CLDN2	1.21734	1.68404e-07
ENSG00000188257	PLA2G2A	1.19404	2.67865e-05
ENSG00000169347	GP2	1.15105	0.021908
ENSG00000026508	CD44	1.12888	2.78318e-09
ENSG00000143320	CRABP2	1.12663	0.00474598
ENSG00000163993	S100P	1.0951	6.32362e-06
ENSG00000100867	DHRS2	1.09432	2.71625e-06
ENSG00000008517	IL32	1.08933	0.000554306
ENSG00000196188	CTSE	1.08808	0.0363338
ENSG00000087085	ACHE	1.07768	0.0105621
ENSG00000189377	CXCL17	1.07079	0.0018437
ENSG00000090382	LYZ	1.07079	2.5198e-07
ENSG00000121966	CXCR4	1.06497	0.0130081
ENSG00000003436	TFPI	1.06255	0.0038858
ENSG00000158874	APOA2	1.06249	4.87839e-07
ENSG00000176153	GPX2	1.06076	7.86377e-07
ENSG00000115009	CCL20	1.05755	0.0259106
ENSG00000175899	A2M	1.02459	0.00377081
ENSG00000168065	SLC22A11	1.02457	0.000633708
ENSG00000049249	TNFRSF9	1.01696	0.0043739
ENSG00000198734	F5	1.01459	0.00088413
ENSG00000188107	EYS	1.0144	0.00343298
ENSG00000113594	LIFR	1.01137	0.0139457
ENSG00000186910	SERPINA11	1.00696	0.0220531
ENSG00000086570	FAT2	0.976719	0.0117118
ENSG00000050165	DKK3	0.947664	8.21595e-08
ENSG00000075618	FSCN1	0.946294	4.89035e-06
ENSG00000143382	ADAMTSL4	0.943179	0.00313374
ENSG00000078114	NEBL	0.931618	0.00109186
ENSG00000108602	ALDH3A1	0.920729	0.000946985
ENSG00000160182	TFF1	0.894693	4.21491e-06
ENSG00000124882	EREG	0.875607	8.36358e-08
ENSG00000163083	INHBB	0.868242	8.91475e-05
ENSG00000107611	CUBN	0.859375	0.00161177
ENSG00000099994	SUSD2	0.858207	0.00107726
ENSG00000134871	COL4A2	0.851325	7.73979e-05
ENSG00000180210	F2	0.846221	3.16262e-06
ENSG00000069482	GAL	0.842573	0.0136766
ENSG00000146592	CREB5	0.838969	0.0391702
ENSG00000134864	GGACT	0.832618	0.0345353
ENSG00000115414	FN1	0.805526	6.65902e-06
ENSG00000101162	TUBB1	0.799059	0.011352
ENSG00000105388	CEACAM5	0.793019	0.0459674
ENSG00000115902	SLC1A4	0.788278	4.00586e-07
ENSG00000105329	TGFB1	0.787032	4.30297e-06
ENSG00000146700	SSC4D	0.777419	0.000949841
ENSG00000015413	DPEP1	0.76871	0.000124941
ENSG00000076716	GPC4	0.760889	0.0104002
ENSG00000076706	MCAM	0.759326	0.0045642
ENSG00000128274	A4GALT	0.758118	0.0244582
ENSG00000145192	AHSG	0.74968	2.17256e-06
ENSG00000124107	SLPI	0.749489	0.0211498
ENSG00000081051	AFP	0.746676	3.55123e-05
ENSG00000110195	FOLR1	0.745668	5.28546e-06
ENSG00000188488	SERPINA5	0.736584	0.00102986
ENSG00000243566	UPK3B	0.736174	0.0416327
ENSG00000113083	LOX	0.73298	0.0125232
ENSG00000167552	TUBA1A	0.721048	0.0296323
ENSG00000198774	RASSF9	0.72098	0.00198007
ENSG00000135406	PRPH	0.69654	0.0206416
ENSG00000114378	HYAL1	0.68877	2.20275e-06
ENSG00000127824	TUBA4A	0.68344	0.0263302
ENSG00000229314	ORM1	0.680756	0.00101346
ENSG00000163631	ALB	0.678325	0.000712577
ENSG00000119699	TGFB3	0.677671	0.00086254
ENSG00000185215	TNFAIP2	0.677653	0.0430377
ENSG00000071282	LMCD1	0.659148	0.000670385
ENSG00000114698	PLSCR4	0.659124	0.000935033
ENSG00000116260	QSOX1	0.655566	7.62953e-05
ENSG00000137642	SORL1	0.651773	0.000738236
ENSG00000130707	ASS1	0.648363	4.4408e-06
ENSG00000130768	SMPDL3B	0.648071	2.62431e-05
ENSG00000111885	MAN1A1	0.647936	1.71518e-06
ENSG00000173898	SPTBN2	0.644341	2.19653e-05
ENSG00000058085	LAMC2	0.630151	7.22389e-07
ENSG00000131015	ULBP2	0.627427	0.0154307
ENSG00000135048	TMEM2	0.621279	3.43735e-05
ENSG00000163898	LIPH	0.611712	0.000341156
ENSG00000275896	PRSS2	0.611461	3.44151e-05
ENSG00000136854	STXBP1	0.607202	0.000901744
ENSG00000080561	MID2	0.605208	0.00402739
ENSG00000105426	PTPRS	0.604397	0.00107746
ENSG00000099937	SERPIND1	0.602381	0.0423582
ENSG00000158186	MRAS	0.597507	0.00077911
ENSG00000136010	ALDH1L2	0.591971	5.71013e-05
ENSG00000169213	RAB3B	0.59076	3.35102e-05
ENSG00000204983	PRSS1	0.588533	4.46852e-05
ENSG00000181634	TNFSF15	0.588478	0.00645098

## Sheet: KEGG_pathways
Pre-transfection data set. Genes significantly Upregulated in Neo-siRNA (logFC > 0.3, FDR <0.1)
GENE_ID	SYMBOL	logFC	adj_P_Val	PI3K-Akt signaling pathway (adj.pVal =9.37E-05)	MAPK signaling pathway (adj.pVal =0.00015)	ECM-receptor interaction (adj.pVal =0.00015)
ENSG00000147168	IL2RG	1.58268	1.01513e-05	yes
ENSG00000109321	AREG	1.36106	8.35282e-08	yes	yes
ENSG00000091879	ANGPT2	1.315	0.0221164	yes	yes
ENSG00000124762	CDKN1A	1.14828	0.00233482	yes
ENSG00000026508	CD44	1.12888	2.78318e-09			yes
ENSG00000164171	ITGA2	1.02325	1.78973e-05	yes		yes
ENSG00000198216	CACNA1E	0.973447	0.002545		yes
ENSG00000139318	DUSP6	0.904545	1.67042e-07		yes
ENSG00000124882	EREG	0.875607	8.36358e-08	yes	yes
ENSG00000134871	COL4A2	0.851325	7.73979e-05	yes		yes
ENSG00000146592	CREB5	0.838969	0.0391702	yes
ENSG00000168209	DDIT4	0.830048	9.02941e-05	yes
ENSG00000115414	FN1	0.805526	6.65902e-06	yes		yes
ENSG00000157613	CREB3L1	0.802481	3.20951e-05	yes
ENSG00000176697	BDNF	0.795989	0.0045642	yes	yes
ENSG00000105329	TGFB1	0.787032	4.30297e-06		yes
ENSG00000142627	EPHA2	0.730332	1.11355e-06	yes	yes
ENSG00000152689	RASGRP3	0.696212	0.0436941		yes
ENSG00000119699	TGFB3	0.677671	0.00086254		yes
ENSG00000120332	TNN	0.671225	0.00402132	yes		yes
ENSG00000175197	DDIT3	0.647552	6.47676e-06		yes
ENSG00000172575	RASGRP1	0.640601	0.00568282		yes
ENSG00000058085	LAMC2	0.630151	7.22389e-07	yes		yes
ENSG00000196557	CACNA1H	0.626735	0.0264866		yes
ENSG00000161638	ITGA5	0.610365	0.000160722	yes		yes
ENSG00000077150	NFKB2	0.604513	2.89679e-05		yes
ENSG00000158186	MRAS	0.597507	0.00077911		yes
ENSG00000128591	FLNC	0.559249	2.32315e-05		yes
ENSG00000109072	VTN	0.529787	6.88288e-06	yes		yes
ENSG00000106211	HSPB1	0.493614	0.0159882		yes
ENSG00000163513	TGFBR2	0.4899	2.74112e-06		yes
ENSG00000112715	VEGFA	0.466573	1.51617e-05	yes	yes
ENSG00000111266	DUSP16	0.453424	7.33549e-06		yes
ENSG00000100889	PCK2	0.451294	3.70657e-05	yes
ENSG00000137801	THBS1	0.451003	2.23291e-05	yes		yes
ENSG00000197565	COL4A6	0.44784	0.00581424	yes		yes
ENSG00000069966	GNB5	0.432658	0.00254183	yes
ENSG00000110092	CCND1	0.431768	7.70456e-06	yes
ENSG00000091409	ITGA6	0.428456	9.11702e-05	yes		yes
ENSG00000170345	FOS	0.422672	0.0104859		yes
ENSG00000177606	JUN	0.410798	0.0172526		yes
ENSG00000181104	F2R	0.410795	0.00154728	yes
ENSG00000160712	IL6R	0.402029	0.00431065	yes
ENSG00000187840	EIF4EBP1	0.401506	0.000145881	yes
ENSG00000142733	MAP3K6	0.392917	0.0352037		yes
ENSG00000132470	ITGB4	0.383853	0.000156987	yes		yes
ENSG00000196924	FLNA	0.382039	2.4764e-05		yes
