# Supplementary material for: Loss of Neogenin1 in human colorectal carcinoma cells causes a partial EMT and wound-healing response
Source: Sci Rep. 2019 Mar 11;9:4110. doi: 10.1038/s41598-019-40886-y (PMC6411945; doi:10.1038/s41598-019-40886-y)
Supplement: Supplementary file 9 — Supplementary Table S3 [file 41598_2019_40886_MOESM9_ESM.xlsx]

## Sheet: Kmeans_UpGenes_Pathways
Co-transfection data set. K-means pathway analysis. Genes significantly Up-regulated in Neo-siRNA (logFC > 0.5, FDR <0.1)
GENE_ID	SYMBOL	logFC	adj_P_Val	Organic anion transport	Extracellular matrix organization	Extracellular structure organization	Inflammatory response	Angiogenesis	Response to wounding	Ion transport	Blood vessel morphogenesis	Wound healing	Anion transport	Regulation of signaling receptor activity	Regulation of angiogenesis	Blood vessel development	Tube development	Tube morphogenesis
ENSG00000167995	BEST1	2.77559	2.75985e-06	yes						yes			yes
ENSG00000123560	PLP1	2.03082	0.000306248				yes
ENSG00000176046	NUPR1	1.85024	4.08316e-08				yes
ENSG00000133048	CHI3L1	1.83714	8.95517e-09				yes	yes			yes				yes	yes	yes	yes
ENSG00000007952	NOX1	1.81011	1.59411e-07		yes	yes	yes	yes		yes	yes					yes	yes	yes
ENSG00000135046	ANXA1	1.78915	0.00230629	yes			yes	yes	yes	yes	yes	yes	yes		yes	yes	yes	yes
ENSG00000196664	TLR7	1.73893	0.00132525				yes
ENSG00000079385	CEACAM1	1.69647	1.2802e-08	yes				yes	yes	yes	yes	yes	yes		yes	yes	yes	yes
ENSG00000111181	SLC6A12	1.68654	0.000557235	yes						yes			yes
ENSG00000257017	HP	1.6789	6.80498e-05				yes
ENSG00000120937	NPPB	1.56942	0.00299079					yes			yes			yes	yes	yes	yes	yes
ENSG00000091513	TF	1.56854	0.000885688							yes
ENSG00000139269	INHBE	1.55903	8.75756e-05											yes
ENSG00000163520	FBLN2	1.54325	8.21595e-08		yes	yes
ENSG00000196136	SERPINA3	1.52635	0.0181861				yes
ENSG00000135318	NT5E	1.48576	2.23291e-05				yes
ENSG00000184160	ADRA2C	1.48404	0.000392639						yes			yes		yes
ENSG00000136546	SCN7A	1.47437	0.0104917							yes
ENSG00000170537	TMC7	1.4428	3.68099e-06							yes
ENSG00000073756	PTGS2	1.43245	0.0108953				yes	yes		yes	yes				yes	yes	yes	yes
ENSG00000013588	GPRC5A	1.37331	1.66639e-08											yes
ENSG00000109321	AREG	1.36106	8.35282e-08											yes			yes	yes
ENSG00000125787	GNRH2	1.35928	0.0215756											yes
ENSG00000100031	GGT1	1.35668	8.86432e-05				yes
ENSG00000104783	KCNN4	1.35494	3.44121e-05	yes						yes			yes
ENSG00000174640	SLCO2A1	1.34192	0.00369685	yes						yes			yes
ENSG00000105711	SCN1B	1.32396	0.0165277							yes
ENSG00000091879	ANGPT2	1.315	0.0221164					yes			yes				yes	yes	yes	yes
ENSG00000110436	SLC1A2	1.31347	6.90772e-06	yes					yes	yes			yes
ENSG00000117394	SLC2A1	1.28662	1.71703e-08	yes						yes			yes
ENSG00000198959	TGM2	1.23813	9.89944e-08				yes										yes	yes
ENSG00000182492	BGN	1.2231	0.0265322		yes	yes
ENSG00000188257	PLA2G2A	1.19404	2.67865e-05	yes		yes	yes			yes			yes
ENSG00000106689	LHX2	1.17835	0.0346764														yes	yes
ENSG00000173535	TNFRSF10C	1.16569	0.00876303				yes
ENSG00000184916	JAG2	1.15516	3.96717e-05											yes
ENSG00000124762	CDKN1A	1.14828	0.00233482														yes
ENSG00000026508	CD44	1.12888	2.78318e-09		yes	yes			yes			yes
ENSG00000066405	CLDN18	1.11149	0.00664697														yes
ENSG00000008517	IL32	1.08933	0.000554306											yes
ENSG00000087085	ACHE	1.07768	0.0105621						yes
ENSG00000175592	FOSL1	1.07719	0.00279788													yes
ENSG00000189377	CXCL17	1.07079	0.0018437				yes	yes			yes					yes	yes	yes
ENSG00000090382	LYZ	1.07079	2.5198e-07				yes
ENSG00000121966	CXCR4	1.06497	0.0130081				yes
ENSG00000003436	TFPI	1.06255	0.0038858						yes			yes
ENSG00000158874	APOA2	1.06249	4.87839e-07	yes		yes	yes			yes			yes
ENSG00000102760	RGCC	1.05851	3.06585e-06		yes	yes		yes			yes				yes	yes	yes	yes
ENSG00000115009	CCL20	1.05755	0.0259106				yes		yes			yes		yes
ENSG00000166831	RBPMS2	1.05688	0.000546704														yes	yes
ENSG00000175899	A2M	1.02459	0.00377081		yes	yes	yes		yes			yes
ENSG00000168065	SLC22A11	1.02457	0.000633708	yes						yes			yes
ENSG00000105550	FGF21	1.0245	0.0663809											yes
ENSG00000164171	ITGA2	1.02325	1.78973e-05		yes	yes	yes		yes			yes
ENSG00000049249	TNFRSF9	1.01696	0.0043739				yes
ENSG00000198734	F5	1.01459	0.00088413						yes			yes
ENSG00000188107	EYS	1.0144	0.00343298						yes			yes
ENSG00000129654	FOXJ1	1.01093	2.84243e-05														yes
ENSG00000143515	ATP8B2	0.97596	4.78845e-05	yes						yes			yes
ENSG00000198216	CACNA1E	0.973447	0.002545							yes
ENSG00000139292	LGR5	0.972376	1.41188e-07														yes	yes
ENSG00000158869	FCER1G	0.968787	0.0428727				yes		yes	yes		yes
ENSG00000115194	SLC30A3	0.967285	0.0969109							yes
ENSG00000180251	SLC9A4	0.964022	0.0579759							yes
ENSG00000124249	KCNK15	0.957208	0.00879923							yes
ENSG00000086619	ERO1B	0.95717	0.00101986		yes	yes
ENSG00000159399	HK2	0.955614	1.45309e-06					yes			yes				yes	yes	yes	yes
ENSG00000132031	MATN3	0.954582	2.68335e-06		yes	yes
ENSG00000092529	CAPN3	0.95385	0.0220531						yes	yes		yes
ENSG00000104848	KCNA7	0.950986	0.0924785							yes
ENSG00000075618	FSCN1	0.946294	4.89035e-06		yes	yes
ENSG00000143382	ADAMTSL4	0.943179	0.00313374		yes	yes
ENSG00000089327	FXYD5	0.942437	7.94813e-05							yes
ENSG00000181649	PHLDA2	0.936133	0.00189352											yes
ENSG00000120693	SMAD9	0.93043	0.00760733														yes
ENSG00000151012	SLC7A11	0.928131	2.40614e-06	yes					yes	yes		yes	yes
ENSG00000157765	SLC34A2	0.914508	3.55123e-05							yes			yes
ENSG00000160182	TFF1	0.894693	4.21491e-06						yes			yes		yes
ENSG00000123405	NFE2	0.892306	3.70657e-05						yes			yes
ENSG00000114923	SLC4A3	0.877261	0.115275	yes						yes			yes
ENSG00000124882	EREG	0.875607	8.36358e-08					yes	yes		yes	yes		yes		yes	yes	yes
ENSG00000163083	INHBB	0.868242	8.91475e-05						yes					yes
ENSG00000140465	CYP1A1	0.862856	8.39903e-06						yes								yes
ENSG00000003137	CYP26B1	0.861119	0.0572427				yes
ENSG00000106123	EPHB6	0.859259	0.0752564				yes
ENSG00000165125	TRPV6	0.858124	0.0877345							yes
ENSG00000110446	SLC15A3	0.85612	0.211681							yes
ENSG00000134871	COL4A2	0.851325	7.73979e-05		yes	yes		yes			yes				yes	yes	yes	yes
ENSG00000144648	ACKR2	0.848588	0.0127593				yes
ENSG00000180210	F2	0.846221	3.16262e-06				yes		yes	yes		yes		yes
ENSG00000069482	GAL	0.842573	0.0136766				yes			yes				yes
ENSG00000049247	UTS2	0.841935	0.154379											yes
ENSG00000107731	UNC5B	0.832861	7.77929e-06					yes			yes					yes	yes	yes
ENSG00000182175	RGMA	0.825933	0.0652402						yes								yes	yes
ENSG00000164451	CALHM4	0.82308	0.2236							yes
ENSG00000173083	HPSE	0.822586	0.0212772					yes	yes		yes	yes				yes	yes	yes
ENSG00000164879	CA3	0.818797	0.0864655	yes						yes			yes
ENSG00000130943	PKDREJ	0.815003	0.139564							yes
ENSG00000006652	IFRD1	0.805861	4.09758e-06						yes			yes
ENSG00000115414	FN1	0.805526	6.65902e-06		yes	yes	yes	yes	yes		yes	yes				yes	yes	yes
ENSG00000157613	CREB3L1	0.802481	3.20951e-05		yes	yes
ENSG00000159216	RUNX1	0.796357	3.44151e-05					yes			yes				yes	yes	yes	yes
ENSG00000176697	BDNF	0.795989	0.0045642											yes
ENSG00000115902	SLC1A4	0.788278	4.00586e-07	yes						yes			yes
ENSG00000105329	TGFB1	0.787032	4.30297e-06		yes	yes	yes		yes	yes	yes	yes		yes		yes	yes	yes
ENSG00000149150	SLC43A1	0.784967	4.81632e-06	yes						yes			yes
ENSG00000033867	SLC4A7	0.784714	0.00190119	yes						yes			yes
ENSG00000172482	AGXT	0.784662	0.103042	yes						yes			yes
ENSG00000164932	CTHRC1	0.783638	0.109033														yes	yes
ENSG00000102359	SRPX2	0.779743	0.0565473					yes			yes				yes	yes	yes	yes
ENSG00000169129	AFAP1L2	0.779396	0.0012346				yes
ENSG00000163393	SLC22A15	0.777046	0.110836	yes						yes			yes
ENSG00000128165	ADM2	0.77409	7.08342e-06					yes			yes			yes	yes	yes	yes	yes
ENSG00000147251	DOCK11	0.77367	0.0194506						yes			yes
ENSG00000090534	THPO	0.771636	0.0540522											yes
ENSG00000241186	TDGF1	0.771469	0.0946211					yes			yes			yes		yes	yes	yes
ENSG00000135519	KCNH3	0.77058	0.223477							yes
ENSG00000076706	MCAM	0.759326	0.0045642					yes	yes		yes	yes				yes	yes	yes
ENSG00000163581	SLC2A2	0.758881	0.00118294	yes						yes			yes
ENSG00000088992	TESC	0.753435	0.0457217							yes
ENSG00000275688	CCL15-CCL14	0.752861	0.36605				yes							yes
ENSG00000121905	HPCA	0.752609	0.237522							yes
ENSG00000154127	UBASH3B	0.74142	0.00158762						yes	yes		yes
ENSG00000088836	SLC4A11	0.73566	0.0368957	yes						yes			yes
ENSG00000113083	LOX	0.73298	0.0125232		yes	yes			yes		yes	yes				yes	yes	yes
ENSG00000074410	CA12	0.727991	0.0694933	yes						yes			yes
ENSG00000171119	NRTN	0.698947	0.0452017											yes
ENSG00000050555	LAMC3	0.683121	0.197816		yes	yes
ENSG00000170558	CDH2	0.68288	0.270322								yes					yes	yes	yes
ENSG00000185215	TNFAIP2	0.677653	0.0430377					yes			yes					yes	yes	yes
ENSG00000169031	COL4A3	0.670245	0.275266		yes	yes		yes			yes				yes	yes	yes	yes
ENSG00000050730	TNIP3	0.668837	0.254535				yes
ENSG00000151834	GABRA2	0.661207	0.291623							yes			yes
ENSG00000105929	ATP6V0A4	0.657097	0.140456							yes
ENSG00000168389	MFSD2A	0.652971	0.0821924	yes						yes			yes
ENSG00000185010	F8	0.647982	0.251305				yes		yes			yes
ENSG00000110244	APOA4	0.643725	0.12859	yes		yes				yes			yes
ENSG00000083454	P2RX5	0.636966	0.395532						yes	yes		yes
ENSG00000103196	CRISPLD2	0.625927	0.350254		yes	yes											yes
ENSG00000121753	ADGRB2	0.624217	0.200192					yes			yes				yes	yes	yes	yes
ENSG00000113140	SPARC	0.615561	0.187514		yes	yes		yes	yes		yes	yes			yes	yes	yes	yes
ENSG00000113905	HRG	0.608058	0.27128					yes	yes		yes	yes			yes	yes	yes	yes
ENSG00000243414	TICAM2	0.607276	0.215597				yes
ENSG00000182389	CACNB4	0.605317	0.267934							yes
ENSG00000100170	SLC5A1	0.604838	0.221979							yes
ENSG00000049768	FOXP3	0.598024	0.184551				yes
ENSG00000182580	EPHB3	0.595515	0.097436					yes			yes					yes	yes	yes
ENSG00000164761	TNFRSF11B	0.571013	0.249494		yes	yes	yes							yes
ENSG00000166920	C15orf48	0.562627	0.423519							yes
ENSG00000157445	CACNA2D3	0.548707	0.426277							yes
ENSG00000082196	C1QTNF3	0.540146	0.23494				yes
ENSG00000160255	ITGB2	0.533328	0.342728		yes	yes	yes	yes			yes				yes	yes	yes	yes
ENSG00000156427	FGF18	0.518732	0.377928					yes			yes			yes	yes	yes	yes	yes
ENSG00000196415	PRTN3	0.509501	0.499519						yes			yes
ENSG00000116711	PLA2G4A	0.506169	0.258532	yes						yes			yes
ENSG00000100399	CHADL	0.476708	0.520841		yes	yes
ENSG00000162753	SLC9C2	0.476698	0.311872							yes
ENSG00000188687	SLC4A5	0.469107	0.347871	yes						yes			yes
ENSG00000156234	CXCL13	0.468444	0.346562				yes	yes			yes			yes	yes	yes	yes	yes
ENSG00000042832	TG	0.462977	0.321705							yes			yes	yes
ENSG00000104432	IL7	0.452778	0.445439											yes
ENSG00000141526	SLC16A3	0.443467	0.2571	yes						yes			yes
ENSG00000196565	HBG2	0.390393	0.553075						yes			yes
ENSG00000178033	CALHM5	0.384948	0.598628							yes
ENSG00000134954	ETS1	0.348526	0.618961		yes	yes	yes	yes	yes		yes	yes			yes	yes	yes	yes
ENSG00000113296	THBS4	0.339847	0.663142		yes	yes		yes			yes			yes	yes	yes	yes	yes
ENSG00000113749	HRH2	0.338922	0.608786														yes
ENSG00000134215	VAV3	0.33633	0.596802					yes	yes		yes	yes				yes	yes	yes
ENSG00000089505	CMTM1	0.329835	0.552179											yes
ENSG00000154175	ABI3BP	0.320198	0.650015		yes	yes
ENSG00000198785	GRIN3A	0.300472	0.64615							yes
ENSG00000007216	SLC13A2	0.284994	0.738063	yes						yes			yes
ENSG00000074416	MGLL	0.2603	0.619461				yes
ENSG00000158683	PKD1L1	0.224412	0.667869							yes
ENSG00000110719	TCIRG1	0.218543	0.755522							yes
ENSG00000064201	TSPAN32	0.214532	0.767894						yes			yes
ENSG00000171189	GRIK1	0.212444	0.795839							yes
ENSG00000183578	TNFAIP8L3	0.209264	0.802772	yes						yes			yes
ENSG00000126583	PRKCG	0.20189	0.784378						yes			yes
ENSG00000139574	NPFF	0.197527	0.840835				yes							yes
ENSG00000105246	EBI3	0.189244	0.802296											yes
ENSG00000157514	TSC22D3	0.187001	0.795682							yes
ENSG00000146197	SCUBE3	0.177566	0.789624		yes	yes
ENSG00000204385	SLC44A4	0.160362	0.82622	yes						yes			yes
ENSG00000132911	NMUR2	0.146652	0.837431	yes						yes			yes
ENSG00000183395	PMCH	0.143269	0.823001											yes
ENSG00000055955	ITIH4	0.137867	0.884922				yes
ENSG00000243279	PRAF2	0.128187	0.846692	yes						yes			yes
ENSG00000105499	PLA2G4C	0.0909581	0.922521				yes
ENSG00000008735	MAPK8IP2	0.0818642	0.919204							yes				yes
ENSG00000196562	SULF2	0.0355663	0.974974		yes	yes			yes

## Sheet: Kmeans_DnGene_Pathways
Co-transfection data set. K-means pathway analysis. Genes significantly Up-regulated in Neo-siRNA (logFC > 0.5, FDR <0.1)
GENE_ID	SYMBOL	logFC	adj_P_Val	Oxidative phosphorylation	ATP synthesis coupled electron transport	Mitochondrial ATP synthesis coupled electron transport	Respiratory electron transport chain	Response to vitamin D
ENSG00000102174	PHEX	-1.23931	8.21595e-08					yes
ENSG00000165272	AQP3	-1.06587	4.45615e-07					yes
ENSG00000198899	MT-ATP6	-1.04156	0.00210994	yes
ENSG00000228253	MT-ATP8	-1.02945	0.00132525	yes
ENSG00000198712	MT-CO2	-1.00716	0.00367467	yes	yes	yes	yes
ENSG00000159167	STC1	-0.991855	0.00331313					yes
ENSG00000118972	FGF23	-0.976321	0.0976871					yes
ENSG00000198727	MT-CYB	-0.94843	0.0040488	yes	yes	yes	yes
ENSG00000198938	MT-CO3	-0.941902	0.00277922	yes	yes	yes	yes
ENSG00000041982	TNC	-0.872216	0.0833604					yes
ENSG00000198804	MT-CO1	-0.845424	0.00277922	yes	yes	yes	yes
ENSG00000198695	MT-ND6	-0.833639	0.000838619	yes	yes	yes	yes
ENSG00000198886	MT-ND4	-0.831096	0.00546067	yes	yes	yes	yes
ENSG00000198786	MT-ND5	-0.822505	0.000732408	yes	yes	yes	yes
ENSG00000212907	MT-ND4L	-0.793431	0.00687378	yes	yes	yes	yes
ENSG00000198763	MT-ND2	-0.726301	0.00589883	yes	yes	yes	yes
ENSG00000198888	MT-ND1	-0.72051	0.0144409	yes	yes	yes	yes
ENSG00000005471	ABCB4	-0.15951	0.833089					yes
